# Supplementary material for: A serum metabolomics study of vascular cognitive impairment patients based on Traditional Chinese medicine syndrome differentiation
Source: Front Mol Biosci. 2023 Dec 5;10:1305439. doi: 10.3389/fmolb.2023.1305439 (PMC10728729; doi:10.3389/fmolb.2023.1305439)
Supplement: Supplementary file 1 [file Table1.xlsx]

## Sheet: C vs. VCIS
Compound	m/z	Retention time (min)	mode	Adducts	Formula	Mass Error (ppm)	Isotope Similarity	Theoretical Isotope Distribution	Compound ID	Description	Name	C1	C2	C3	C4	C5	C6	C7	C8	C9	C10	C11	C12	C13	C14	C15	C16	C17	C18	C19	C20	C21	C22	C23	C24	C25	C26	C27	C28	C29	C30	VCIS1	VCIS2	VCIS3	VCIS4	VCIS5	VCIS6	VCIS7	VCIS8
6.03_500.2754m/z	500.275	6.02663	neg	M-H	C25H44NO7P	-5.61483	84.3295	100 - 28.2 - 5.26 - 0.737	HMDB0252848	Glycerophospho-N-Arachidonoyl Ethanolamine	Glycerophospho-N-Arachidonoyl Ethanolamine	66469	45483.9	45874.8	23497.5	57187.6	30675.7	32508.7	0	0	36453.8	28089.5	20193.9	67713.2	19928.6	39506.1	128437	70052.1	40710.9	57416	50659	40311.1	70620.4	63889.3	22926.3	41702.4	31655.4	48417.7	39638.7	58014.8	60215.2	8334.96	74800.1	109106	76441.2	39161.8	48301.6	37572.5	113725
0.61_217.0284m/z	217.028	0.6098	neg	M+FA-H	C7H9O3P	7.10044	92.7974	100 - 7.79 - 0.879	HMDB0031868	Monomethyl phenylphosphonate	Monomethyl phenylphosphonate	7808.57	3568.58	4659.55	3059.79	4885.7	4134.86	2182.22	0	0	6079.81	3314.59	2663.3	2912.95	2561.16	2190.35	6177.18	4159.06	8583.15	5444.64	6672.89	6743.92	6195.64	5023.03	5463.9	4715.05	4275.26	4362.34	4571.3	3321.54	5769.09	4940.46	5108.09	6704.26	4983.8	4023.35	4883.83	3443.84	5735.68
0.60_215.0315m/z	215.031	0.60265	neg	M+FA-H	C6H6N2O4	2.97999	93.8889	100 - 7.44 - 1.06	HMDB0255347	1,6-Dinitrocyclohexa-1,4-diene	1,6-Dinitrocyclohexa-1,4-diene	19706.6	11929	18368.3	13941.4	18793.3	15052.9	15374.6	0	0	24684.7	16162.4	16048.2	16990.7	12733.2	12252.3	17440.2	18316.4	27931.4	23970.6	28745	19787.5	22723.4	23684.2	22219	23656.2	18480.4	17346.8	16280.5	16481.3	24343.1	9445.99	27310.5	25782.5	18694.3	14872.1	22267.2	15815	24015.8
7.72_489.3551m/z	489.355	7.72498	neg	M-H	C30H50O5	-7.09804	84.2742	100 - 33.2 - 6.37 - 0.894 - 0.101	HMDB0251740	Eldecalcitol	Eldecalcitol	9501.87	5248.43	7606.84	0	3850.59	728.408	3121.03	0	0	23659.4	1657.77	1020.83	0	0	1547.34	665.616	6058.87	8773.84	0	777.283	6163.49	7891.56	13093.3	8693.85	17473.7	1038.29	1217.73	1242.02	2761.99	1554.72	4294.74	10295.2	19006.8	4759.49	3972.14	21607.7	5073.74	3177.96
5.32_479.2988m/z	479.299	5.31602	pos	M+H	C23H38N6O5	2.42641	82.4646	100 - 27.7 - 4.72 - 0.601	HMDB0257385	H-D-Val-Leu-Lys-pNA	Val-Leu-Lys-pNA	87506	32655.1	65440.9	23253.3	26161.7	37077.2	62238.5	168446	61435.2	107747	90157.3	60688.6	27857	51801.8	33047.8	54948.7	70172.2	23796.1	26761.5	33425.2	139510	52278.4	94891	101561	113129	13476.5	47626.9	43544.5	92273.6	89112.8	19657.6	38540.3	60847.8	53651.3	51625.8	24139.9	55191.4	72134.4
9.91_535.3230m/z	535.323	9.90862	pos	M+H	C30H46O8	-6.6493	84.7761	100 - 33.3 - 7.01 - 1.1 - 0.142	HMDB0035885	Ganoderic acid L	Ganoderic acid L	134919	113062	179306	54933.3	100761	41292.7	112809	354435	97223.8	115901	87192.7	44093.8	51438.2	37720.2	57844.8	205880	228233	24312.7	73268.6	69964.7	210754	70898	167923	118380	235851	21214.8	58762.2	41670	157103	211742	25250.9	101744	33591.7	100020	112197	57983.1	84491.3	92098.2
8.18_613.4999m/z	613.5	8.18127	pos	M+H	C36H68O7	-6.34736	85.5805	100 - 40 - 9.22 - 1.56 - 0.211	HMDB0299044	DG(18:1(12Z)-2OH(9,10)/0:0/i-15:0)	DG(18:1-2OH/0:0/i-15:0)	151714	141369	212719	67145.4	77320.4	88275.2	135574	422732	191194	185376	180263	104772	36358.4	81378.8	71175.9	218966	242631	109840	103316	77858.6	253563	132857	206317	155795	236788	36346.6	105028	66430.6	169059	192615	16833.5	96856.9	97596.5	111400	140360	59455.2	123210	110878
6.02_479.1864m/z	479.186	6.01933	pos	M+H	C24H30O10	-9.96089	75.1362	100 - 26.7 - 5.47 - 0.828 - 0.106	HMDB0240503	Enterodiol glucuronide	Enterodiol glucuronide	3836.24	883.237	2046.11	7071.47	6421	1241.52	2136.14	8239.82	2739.72	3796.96	217.522	1179.99	4969.72	1360.95	1042.88	12366.1	4728.12	2280.05	4552.41	4854.86	1144.43	1855.11	4211.45	1865.52	2716.56	2343.74	1266.49	5582.86	3389.22	4678.88	2368.36	5932.34	12618.3	4199.08	1968.06	5204.13	2024.86	8706.87
6.91_281.2468m/z	281.247	6.90863	neg	M-H	C18H34O2	-6.56451	86.5063	100 - 19.9 - 2.29 - 0.194	HMDB0304769	trans-16-Octadecenoic acid	trans-16-Octadecenoic acid	1760.67	1191.8	1384.56	0	2113.62	946.475	613.361	0	0	0	0	1762.84	986.499	372.966	0	1444.47	2119.69	509.367	2228.09	2978.23	2159.75	4111.93	3530.2	1763.34	1769.33	0	447.116	1832.04	1474.14	1838.81	0	1719.88	5063.84	1026.04	1519.35	1308.44	509.126	1592.29
5.31_74.0966m/z	74.0966	5.30887	pos	M+H	C4H11N	2.66813	96.6989	100 - 4.82	HMDB0255263	N,N-DIMETHYLETHYLAMINE	N,N-DIMETHYLETHYLAMINE	11124.9	10493.9	11727.9	4643.72	7522.57	5205.31	15054	31520.3	15660.8	20397.4	19046.8	10393.6	5187.17	11159	6657.69	14599.4	21494.3	10115.7	10798.8	7913.88	34494	18248.4	23026.9	15319.2	25445.8	7908.25	9487.45	9632.4	12552.5	16909.8	444.931	10158.9	9437.16	11025.8	10999.2	7216.11	14818.3	10334.1
6.13_656.3136m/z	656.314	6.13375	neg	M+FA-H	C35H41N5O5	7.62518	77.9685	100 - 40.3 - 8.96 - 1.43 - 0.18	HMDB0251309	Dihydroergocristine	Dihydroergocristine	11197.8	2657.45	4546.54	3702.84	10319.2	1063.69	8475.54	0	0	8758.22	2823.59	6573.93	11698.7	8479.58	5250.89	8106.45	11908.9	8668.55	6863.52	1849.43	7071.48	9726.33	12692.8	3148.51	3004.95	3725.19	4484.33	7296.55	16378.8	5201.26	990.398	9376.01	10145.4	8232.73	3350.92	7129.02	5390.36	16532.4
6.44_452.2752m/z	452.275	6.43838	neg	M-H	C21H44NO7P	-6.77806	86.267	100 - 23.9 - 4.16 - 0.54	HMDB0256030	[3-[2-Aminoethoxy(hydroxy)phosphoryl]oxy-2-hydroxypropyl] hexadecanoate	[3-[2-Aminoethoxy(hydroxy)phosphoryl]oxy-2-hydroxypropyl] hexadecanoate	25896.4	33632.3	17447.7	19865.7	45438.4	26242	34941.1	0	0	7816.53	8247.08	7603.52	23021.2	8130.36	35288	62587.5	33648.4	23738.3	31391.7	58726.9	22370	45395.6	45283.5	10828.9	11462.4	22421	26546	21431.7	30801.5	42603.9	4699.9	57314.1	20303.4	58396.9	28212.6	59791.8	8191.72	41378.8
4.02_133.0310m/z	133.031	4.02213	pos	M+H	C5H8O2S	-6.09989	89.479	100 - 6.38 - 5.1 - 0.281	HMDB0059667	3-Methyl sulfolene	3-Methyl sulfolene	1471.15	1183.67	0	2252.07	1271.12	1336.07	2303.33	1068.2	0	1581.36	1768.99	1370.96	793.456	1695.94	1678.72	996.634	588.627	1712.07	1634.14	1202.46	1035.21	2085.58	2360.35	1540.87	779.936	3052.67	1924.26	0	552.033	0	3129.81	4263.18	1218.65	1234.78	2125.58	2976.03	2969.16	1562.79
5.32_326.2298m/z	326.23	5.31602	pos	M+H	C18H31NO4	-8.69276	82.5939	100 - 20.3 - 2.79 - 0.286	HMDB0241197	Undeca-3,6-dienoylcarnitine	Undeca-3,6-dienoylcarnitine	98604.9	87359.4	109769	64960.1	68744.7	73668.9	130656	553856	134890	171387	145029	80790.5	55839.2	66567.4	57943.6	138874	186738	75919.2	78501.4	90195.2	336520	156448	247100	200912	264353	52119.8	69643.4	80525.4	122750	148578	13152.2	79990.7	81472.1	92372.6	99909.3	66135.1	137046	106103
3.20_432.2729m/z	432.273	3.20435	pos	M+H	C25H37NO5	-3.48734	89.8657	100 - 28 - 4.81 - 0.614	HMDB0061045	alpha-hydroxysalmeterol	alpha-hydroxysalmeterol	40581.9	40531.8	52113.6	26196.2	25438.9	30401.9	66155.8	181572	76777.3	90941.8	37517.4	24498.4	8730.74	14267.5	13010.4	50542.7	84712.3	14912.5	19917.8	15072.4	90028.6	27537.4	48217.6	47419.9	64115.4	7895.62	27550.9	18961.5	42496.2	71883.5	0	24901.2	34969.5	29333.4	52117	41419.2	65598.5	61205.8
6.00_524.2748m/z	524.275	5.99807	neg	M-H	C27H44NO7P	-6.58657	83.1109	100 - 30.3 - 5.88 - 0.854 - 0.101	HMDB0011526	LysoPE(22:6(4Z,7Z,10Z,13Z,16Z,19Z)/0:0)	LysoPE(22:6)	26866	23397.5	22183.9	13080.7	70422.1	28021.3	24707.9	0	0	17283.7	4745.79	5644.49	33200.8	7976.86	17925.2	48708.3	28323.3	39312	38915.1	37958.5	20675.5	45939.6	74246.4	10018.6	35827.2	14080	24026.6	41378.3	28473.9	46928.2	0	49590.8	28855.8	18464.1	30221.2	49341.1	15439.9	37709.9
5.32_100.0759m/z	100.076	5.31602	pos	M+H	C5H9NO	2.07452	95.3072	100 - 5.91 - 0.35	HMDB0256999	PYRROLIDINE-2-CARBALDEHYDE	PYRROLIDINE-2-CARBALDEHYDE	179742	168384	220650	222593	171846	220609	319167	434735	296162	314170	327222	318631	220982	220990	214239	217018	264753	147300	200174	133861	336242	232824	264231	307208	313403	358888	294141	259827	214408	254694	241976	194803	181288	198874	244183	192235	304166	277232
5.99_478.2940m/z	478.294	5.99077	pos	M+H	C23H44NO7P	2.45501	84.8867	100 - 26 - 4.69 - 0.633	HMDB0011507	LysoPE(18:2(9Z,12Z)/0:0)	LysoPE(18:2)	48359.3	66187.2	44390.7	35440.4	78125.6	64835.7	59741.6	110323	50047.6	62199.5	58084.7	32406.2	44027.5	24358.8	47536.9	83710.6	39253.2	41738.5	70207.5	104963	59206.4	48029.8	39292.9	61021.9	61530.2	65053.9	52274.2	66020.4	38076.7	118109	53221	117414	94788.6	101570	83155.9	127417	64529.9	52314
6.12_528.3070m/z	528.307	6.11947	neg	M-H	C27H48NO7P	-4.86541	85.945	100 - 30.4 - 5.9 - 0.857 - 0.101	HMDB0011523	LysoPE(22:4(7Z,10Z,13Z,16Z)/0:0)	LysoPE(22:4)	163962	52083.2	99457.2	36195.3	150569	52937.8	74601.9	0	0	119814	54458.9	72790.1	120213	76898.4	63952	227667	260485	179872	103027	103197	92910.2	213982	297806	71581.8	98015.1	61050.7	89598.2	117259	227060	103766	38176.7	141672	208689	106277	66537.8	89161.6	86799.4	202811
10.57_309.1714m/z	309.171	10.5686	neg	M+FA-H	C16H24O3	2.5639	95.8768	100 - 17.7 - 2.09 - 0.185	HMDB0061935	3,5-Bis(1,1-dimethylethyl)-4-hydroxy-benzoic acid ethyl ester	3,5-Bis(1,1-dimethylethyl)-4-hydroxy-benzoic acid ethyl ester	142434	110210	131424	197197	101160	119190	139523	124803	116038	136655	144016	164459	139706	161386	146714	103145	111646	104765	109328	97746.9	107765	85736.7	79200.3	126783	131083	158296	139962	124789	114823	118923	170903	100430	92615.4	126432	134722	115413	132409	120645
2.79_661.2463m/z	661.246	2.79242	neg	M-H	C40H38O9	3.0619	74.0249	100 - 44 - 11.3 - 2.14 - 0.325	HMDB0030114	Kuwanon R	Kuwanon R	22415.9	18069.8	11212.9	9848.04	12553.7	9563.04	22497.9	0	0	10180.3	7785.18	5359.43	16803.4	6474.69	6714.35	5816.05	19829.7	13441.5	12701.6	42587.2	7168.13	15559.7	20737.8	12852.4	22100.5	3569.53	5560.19	10107.9	19708.1	10302.6	7190.48	14508.2	26622	9601.82	7670.08	21317	18047.3	24663.2
9.46_445.3295m/z	445.329	9.46047	neg	M-H	C28H46O4	-6.42393	88.3817	100 - 31 - 5.45 - 0.7	HMDB0032875	3,5,9-Trihydroxyergost-7-en-6-one	3,5,9-Trihydroxyergost-7-en-6-one	246870	135434	139832	62392.6	23643.7	37522.5	68798.6	0	0	274839	100619	61999.1	93120.3	189432	39183.6	105130	115028	186547	67720.3	222653	167523	284314	210947	186479	345040	91139.3	85152.6	80225.5	220335	58554	93058.2	311889	337988	88728.8	123358	233796	133578	133025
8.97_181.0491m/z	181.049	8.9705	pos	M+H	C9H8O4	-2.29061	90.793	100 - 9.98 - 1.27	HMDB0011663	3-Hydroxyphenylpyruvic acid	3-Hydroxyphenylpyruvic acid	32706	33516.3	65704.8	13854.2	19144.6	24625.4	37520.3	89946.1	30109.5	35301.2	28376.4	12664.9	11159.3	19803.7	13371.1	64034.4	70333.8	17405.9	31292.5	13975.3	81103.5	36528.6	52028.8	43256.8	54608.4	9251.92	27461.1	16648.1	43446.7	58650.8	5659.81	18616.5	23248.3	32380.1	33468.6	24844.1	20814.8	37950.7
5.32_746.5256m/z	746.526	5.31602	pos	M+H	C40H76NO9P	-9.99603	83.4099	100 - 44.8 - 11.7 - 2.23 - 0.342	HMDB0285643	PC(18:1(9Z)-O(12,13)/14:0)	PC(18:1-O/14:0)	422480	371290	477935	337562	420694	420006	773350	1304225	861520	974691	851636	540463	482852	577656	667570	1294266	1691162	828149	771174	619054	1731870	1081093	1324687	1312453	1540575	617118	712110	742701	973114	1099037	210887	430645	523759	523686	611366	430659	927084	726812
8.97_407.2393m/z	407.239	8.9705	pos	M+H	C19H30N6O4	-2.05576	86.8143	100 - 23.2 - 3.41 - 0.374	HMDB0258096	Adenosine, 8-(butylamino)-N-cyclopentyl-	Adenosine, 8-(butylamino)-N-cyclopentyl-	57311.8	61576.8	105890	20573	22222.8	21316.2	46132.2	110689	43920.2	63136.4	37340.8	11957.5	15248.9	28300.5	49509	132130	134555	28189.1	60019.6	19835.2	109791	53628.8	69421.4	52534.5	101599	10762.2	51060.6	47220.3	79964	106986	0	20889.5	25494.7	38813.3	43970.8	34553	31298.6	56452.3
7.69_480.3068m/z	480.307	7.6905	neg	M-H	C23H48NO7P	-5.67188	88.8321	100 - 26.1 - 4.7 - 0.635	HMDB0011130	LysoPE(18:0/0:0)	LysoPE(18:0)	45357.6	53625.5	40759.4	33828.7	62867.6	40394.3	45276.1	0	0	7502.35	24436.5	17857.2	25463.4	12245.2	98725	98527.2	49957.6	33175.8	38928	60516.3	28400.3	87035.7	61608.2	15112.8	13715.3	19595.3	38215.5	24608.7	38253	53197	21699.1	70207	42349.5	100824	38097.9	70630.7	28178.1	100913
6.79_478.2906m/z	478.291	6.78715	neg	M-H	C23H46NO7P	-6.91193	86.8957	100 - 26 - 4.69 - 0.634	HMDB0011506	LysoPE(18:1(9Z)/0:0)	LysoPE(18:1)	20390.4	55072.1	20334.3	11326.1	20178.6	20194.6	9624.18	0	0	9086.29	22551	8298.66	18353.3	5730.2	11194.7	44719	20567.2	11877.8	40611.7	67976	33531.4	33917.8	19941.7	10795	11930.3	13494.7	12659.3	19257.2	22732.1	73773.7	5740.93	69304.3	34463	50611.5	17668.4	32900.6	16533.4	30394.6
8.97_311.1843m/z	311.184	8.9705	pos	M+H	C17H26O5	-3.12046	87.7663	100 - 18.9 - 2.71 - 0.288	HMDB0040756	3-Hydroxy-6,8-dimethoxy-7(11)-eremophilen-12,8-olide	3-Hydroxy-6,8-dimethoxy-7(11)-eremophilen-12,8-olide	42977.7	42231.8	64174.5	24074.5	24244.2	22049.4	32196	85674.7	32237.1	42562.9	25265.9	14537.5	16683.8	25150.1	30929.7	60058.9	68728.2	19213.2	31446.7	10802	60906.3	24505.8	41563.9	35831	47005.6	15034.8	21146.8	24172.6	41181.9	62060	8074.55	17015	26876.8	29079.4	37538.7	37175.6	30958.2	34205.6
4.22_182.9957m/z	182.996	4.22087	pos	M+H	C4H6O6S	-0.356984	92.1672	100 - 5.42 - 5.87 - 0.277	HMDB0247305	Thiodi-glycolic acid	Thiodi-glycolic acid	12746.5	7890.52	20337.9	6437.1	5385.13	14414.5	17374.2	39321.1	29664.6	25994.1	14150.6	16017.5	3254.59	14906.6	11040.2	31136	30622.8	13774.9	16642.7	12416.9	31102.3	21811.9	25891.6	26425.4	30604.9	3357.34	10343.3	14409.9	17205.9	23315.6	2589.1	12696.2	12867.6	12311.5	16280.5	16397.1	12655.7	15810.4
1.43_219.0068m/z	219.007	1.42737	neg	M+FA-H	C6H7O4P	2.49103	94.4318	100 - 6.72 - 1.01	HMDB0256445	Phenyl dihydrogen phosphate	Phenyl dihydrogen phosphate	5853.69	1376.92	4866.86	811.099	2001.09	4067.37	8332.35	14.2182	0	579.413	4072.35	1465.4	0	3863.57	2341.35	3517.99	657.19	5839.15	3526.75	2244.96	295.475	8892.49	7500.86	5849.74	8227.33	1253.35	3000.4	1379.74	7523.49	3103.88	492.32	4363.76	7519.23	3611.34	4935.45	1233.07	6936.38	4797.37
9.86_473.3600m/z	473.36	9.85813	neg	M+FA-H	C29H48O2	-8.38886	86.2771	100 - 32 - 5.36 - 0.624	HMDB0302853	6beta-Hydroxystigmast-4-en-3-one	6beta-Hydroxystigmast-4-en-3-one	17389.3	18079.3	17043.2	1924.4	7655.39	4140.27	8241.13	0	0	32529.8	12885.5	2694.12	2924.71	13635.4	3493.29	11721.5	12204.3	10312.2	614.528	28521.8	8025.11	28692.6	20376.5	16930.4	52082.2	17059.3	10202.8	6735.91	36091.1	11806.8	4773.69	49442	96777.7	3929.45	7511.34	26418.3	9869.73	10475.5
9.25_731.5971m/z	731.597	9.25395	pos	M+H	C49H78O4	-0.29047	79.3012	100 - 54 - 15.1 - 2.92 - 0.435	HMDB0304523	ubiquinol-8	ubiquinol-8	115855	42716	149172	643890	667011	710340	950482	418840	566035	593721	408971	427117	670215	579570	583388	390692	412969	310464	450486	363219	848796	367161	762534	748624	375634	830630	453924	206905	287062	157207	856866	337941	320260	267335	531546	268697	278898	255453
9.61_462.1206n	461.113	9.60942	neg	M-H, M+FA-H	C22H22O11	9.45006	87.7311	100 - 24.5 - 5.12 - 0.766	HMDB0039189	2-Cinnamoyl-1-galloyl-beta-D-glucopyranose	2-Cinnamoyl-1-galloyl-beta-D-glucopyranose	298948	418007	323078	492887	275192	467488	450599	43677.4	42749.9	210969	200148	276272	311947	508235	494069	365048	392247	252522	222147	213134	272825	147099	102588	133655	222794	381811	545118	555360	421880	286494	310406	266217	271444	241720	261566	126111	218217	215561
6.51_194.0812m/z	194.081	6.5098	neg	M-H	C10H13NO3	-5.43982	93.1144	100 - 11.4 - 1.21	HMDB0257865	2-[(2R)-2-Aminopropyl]-5-hydroxybenzoic acid	2-[(2R)-2-Aminopropyl]-5-hydroxybenzoic acid	999.608	654.798	468.442	1799.81	1649.82	0	0	1896.96	1615.24	2246.8	1676.07	2517.91	3419.37	0	1000.82	1441.34	1253.31	1775.01	2252.5	1668.94	2978.76	418.219	327.367	2923.16	1493.15	1041.4	3108.33	1245.2	2148.82	630.451	1596.6	1280.21	1216.78	763.356	1443.77	640.577	2113.65	1006.38
8.63_395.2397m/z	395.24	8.62887	pos	M+H	C22H34O6	-7.78973	82.2125	100 - 24.4 - 4.08 - 0.513	HMDB0031964	(3b,6b,8b,12a)-8,12-Epoxy-7(11)-eremophilene-6-angeloyloxy-8,12-dimethoxy-3-ol	8,12-Epoxy-7(11)-eremophilene-6-angeloyloxy-8,12-dimethoxy-3-ol	6751.71	10145	28660.4	3577.39	6513.64	9128.28	9847.9	29125.4	2915.29	13914.5	8965.1	2938.6	3278.24	8177.13	12533.7	41656.2	51078.1	6578.85	11218.1	2263.3	41171.9	20374.8	28939.3	18342.8	33514.7	6138.67	13845	14177.7	18288.2	29707.2	277.393	1311.06	12007.4	6080.89	6751.78	3176.55	5899.08	1903.85
0.97_89.0238m/z	89.0238	0.972767	neg	M-H	C3H6O3	-7.35164	96.9622	100 - 3.43 - 0.658	HMDB0244711	Methyl ethaneperoxoate	Methyl ethaneperoxoate	2050.91	1466.28	2864.74	2850.6	4808.47	2130.23	3964.77	0	0	2234.04	1715.37	4789.05	3379.77	2991.55	4000.39	4087.56	3375.8	3250.93	2869.13	2513.49	2228.86	912.318	2307.19	3251.2	3508.19	3373.58	2327.79	3976.97	2474.6	3279.08	2151.1	2605.89	2177.83	2188.15	4114.71	4083.66	5331	2983.01
4.22_239.0579m/z	239.058	4.22087	pos	M+H	C9H18OS3	-5.88945	79.5458	100 - 12.4 - 14.5 - 1.62 - 0.789	HMDB0036375	2-Propenyl 1-(propylsulfinyl)propyl disulfide	2-Propenyl 1-(propylsulfinyl)propyl disulfide	8312.78	1340.92	12130.2	4904.05	3937.45	4637.72	12734.1	27757.6	18978.9	18321.6	9930.48	13864	4260.87	2473.07	4106.22	18779.7	22998.5	10419.5	9636.44	8057.85	21376.1	12935.3	18577.7	19545.2	18716.7	0	2334.98	10450.9	12203.3	21438.1	0	9400.18	7777.58	14697.6	8306.02	9397.74	10190	8962.96
0.55_226.9517m/z	226.952	0.552717	pos	M+H	C6H4Cl2O5	3.74538	53.3637	100 - 6.73 - 65.1 - 4.37 - 11 - 0.733 - 0.128	HMDB0060363	2,5-Dichloro-4-oxohex-2-enedioate	2,5-Dichloro-4-oxohex-2-enedioate	174998	179796	189176	160960	199465	163410	194963	134654	203262	182007	171335	146231	173140	181711	136536	166854	148930	152049	154811	134397	170446	180205	144623	206062	158490	167902	183775	201227	158951	165250	119326	189730	213894	201759	155572	175497	210684	202771
9.43_806.5676m/z	806.568	9.42538	pos	M+H	C46H80NO8P	-2.25355	77.0533	100 - 51.3 - 14.6 - 2.96 - 0.479	HMDB0289804	PC(20:5(6E,8Z,11Z,14Z,17Z)-OH(5)/P-18:1(9Z))	PC(20:5-OH/P-18:1)	490182	664729	5284759	4036762	2374198	2617629	8528392	2594651	7939405	4133480	2767762	1517082	3710863	3244316	2909686	2055856	2284790	1259015	3237431	1532610	2723939	2343087	2014812	1746965	2950412	2195054	2499562	3265248	1473249	1316616	2617355	1883291	1497949	2925713	1592130	1112761	999669	1404544
9.78_379.1743m/z	379.174	9.77958	neg	M-H	C16H24N6O5	1.98907	94.262	100 - 20 - 2.92 - 0.319	HMDB0253320	[(2S,3S,5R)-3-Azido-5-(5-methyl-2,4-dioxopyrimidin-1-yl)oxolan-2-yl]methyl (2S,3S)-2-amino-3-methylpentanoate	3-Azido-5-(5-methyl-2,4-dioxopyrimidin-1-yl)oxolan-2-yl]methyl (2S,3S)-2-amino-3-methylpentanoate	5700.31	5267.66	6630.26	4274.25	8445.32	4576.5	7204.28	509.008	43.8292	2698.39	7290.77	3884.39	2785.26	2810.48	4391.53	7989.57	2975.66	9762.88	8375.69	7109.89	1924.92	10616.9	8564.91	6755.3	9997.58	2982.46	5819.2	5885.7	4050.66	7787.15	460.254	6166.75	5227.97	9719.2	6775.88	3375.93	7290.97	7868.46
9.47_467.3109m/z	467.311	9.47475	neg	M-H	C25H44N2O6	-3.69749	85.3679	100 - 28.5 - 5.15 - 0.696	HMDB0241883	(9E,12Z)-10-Nitrooctadeca-9,12-dienoylcarnitine	10-Nitrooctadeca-9,12-dienoylcarnitine	15986.3	13729.4	11976.9	3537.98	5277.79	4350.06	6319.86	0	0	17479.3	9008.98	11000.7	6154.48	12849.2	6649.83	7147.7	8460.13	14878	4196.46	11177.3	9377.36	15275.5	15689.7	12657.3	18680.1	10428.8	13298.6	7102.81	13014	13376.7	8217.85	17506.7	21570.2	7842.36	10638.1	14945.5	4307.97	12457
2.37_263.1016m/z	263.102	2.37233	neg	M-H	C13H16N2O4	-8.12309	89.703	100 - 15.1 - 1.89 - 0.171	HMDB0006344	Phenylacetylglutamine	Phenylacetylglutamine	462.314	3976.72	0	1757.54	0	432.361	1869.4	0	0	248.616	362.926	0	4568.65	4492.48	1569.56	0	11999.1	38293.3	2177.16	36520.8	0	0	11114	10930.1	8578.59	648.489	540.481	0	7803.88	4230.85	0	1465.85	10531.3	4690.11	1366.25	10614.8	11594.1	20444.8
2.26_195.0876m/z	195.088	2.25943	pos	M+H	C8H10N4O2	-0.176686	93.123	100 - 10.3 - 0.892	HMDB0014962	Enprofylline	Enprofylline	0	159.083	0	56239.2	0	0	0	0	59982.4	23023	0	6979.08	0	0	0	55.4368	44204.7	517.805	27141.5	0	6158.24	0	196935	59860.1	21413.7	13120.1	14819.8	33.4671	0	2076.18	0	638.556	0	0	0	0	0	227.807
9.15_804.5512m/z	804.551	9.14803	pos	M+H	C46H78NO8P	-3.17788	76.6313	100 - 51.3 - 14.5 - 2.96 - 0.478	HMDB0260236	1-(7Z-Hexadecenoyl)-2-(4Z,7Z,10Z,13Z,16Z,19Z-docosahexaenoyl)-sn-glycero-3-phosphocholine	1-(7Z-Hexadecenoyl)-2-(4Z,7Z,10Z,13Z,16Z,19Z-docosahexaenoyl)-sn-glycero-3-phosphocholine	53970	33782.5	214243	1778753	995185	1047745	1039182	350304	910723	1072956	647643	641805	1547790	654219	1503301	964599	1018396	1336160	1044920	426692	1036163	709337	1032013	701079	1008551	686320	434696	673021	623501	549752	1281856	713943	498830	241874	327250	285256	304655	260315
2.59_653.2600m/z	653.26	2.59248	neg	M+FA-H	C35H36N4O6	-2.84169	74.076	100 - 40 - 9.01 - 1.47 - 0.192	HMDB0000683	Harderoporphyrin	Harderoporphyrin	21789.9	9616.64	1640.61	8105.73	4266.31	1087.5	11652.1	0	0	1634.18	2419.99	806.991	7301.17	641.051	0	4809.15	8444.18	18532.6	17881.7	27933.5	0	10877.1	3589.27	3323.26	27472.2	5311.97	7703.6	996.092	10532.1	1998.12	1016.37	4400.95	4448.15	2331.85	2270.55	8921.77	6023.26	5279.22
[truncated: 28 more columns]

## Sheet: C vs. VCINS
Compound	m/z	Retention time (min)	mode	Adducts	Formula	Mass Error (ppm)	Isotope Similarity	Theoretical Isotope Distribution	Compound ID	Description	Name	C1	C2	C3	C4	C5	C6	C7	C8	C9	C10	C11	C12	C13	C14	C15	C16	C17	C18	C19	C20	C21	C22	C23	C24	C25	C26	C27	C28	C29	C30	VCINS1	VCINS2	VCINS3	VCINS4	VCINS5	VCINS6	VCINS7	VCINS8
9.46_445.3295m/z	445.329	9.46047	neg	M-H	C28H46O4	-6.42393	88.3817	100 - 31 - 5.45 - 0.7	HMDB0032875	3,5,9-Trihydroxyergost-7-en-6-one	3,5,9-Trihydroxyergost-7-en-6-one	246870	135434	139832	62392.6	23643.7	37522.5	68798.6	0	0	274839	100619	61999.1	93120.3	189432	39183.6	105130	115028	186547	67720.3	222653	167523	284314	210947	186479	345040	91139.3	85152.6	80225.5	220335	58554	178533	153426	325758	256645	282727	220437	453364	264354
9.47_467.3109m/z	467.311	9.47475	neg	M-H	C25H44N2O6	-3.69749	85.3679	100 - 28.5 - 5.15 - 0.696	HMDB0241883	(9E,12Z)-10-Nitrooctadeca-9,12-dienoylcarnitine	10-Nitrooctadeca-9,12-dienoylcarnitine	15986.3	13729.4	11976.9	3537.98	5277.79	4350.06	6319.86	0	0	17479.3	9008.98	11000.7	6154.48	12849.2	6649.83	7147.7	8460.13	14878	4196.46	11177.3	9377.36	15275.5	15689.7	12657.3	18680.1	10428.8	13298.6	7102.81	13014	13376.7	12327	12273.3	19364	17000.2	20070.8	14487.1	29363	15842.4
7.72_489.3551m/z	489.355	7.72498	neg	M-H	C30H50O5	-7.09804	84.2742	100 - 33.2 - 6.37 - 0.894 - 0.101	HMDB0251740	Eldecalcitol	Eldecalcitol	9501.87	5248.43	7606.84	0	3850.59	728.408	3121.03	0	0	23659.4	1657.77	1020.83	0	0	1547.34	665.616	6058.87	8773.84	0	777.283	6163.49	7891.56	13093.3	8693.85	17473.7	1038.29	1217.73	1242.02	2761.99	1554.72	7728.76	13367.6	17153.2	15013.2	14680.3	19489.7	8232.32	20923.8
1.43_219.0068m/z	219.007	1.42737	neg	M+FA-H	C6H7O4P	2.49103	94.4318	100 - 6.72 - 1.01	HMDB0256445	Phenyl dihydrogen phosphate	Phenyl dihydrogen phosphate	5853.69	1376.92	4866.86	811.099	2001.09	4067.37	8332.35	14.2182	0	579.413	4072.35	1465.4	0	3863.57	2341.35	3517.99	657.19	5839.15	3526.75	2244.96	295.475	8892.49	7500.86	5849.74	8227.33	1253.35	3000.4	1379.74	7523.49	3103.88	5706.76	13845.5	4058.46	7263.72	9608.15	7849.41	4265.65	5444.16
9.86_473.3600m/z	473.36	9.85813	neg	M+FA-H	C29H48O2	-8.38886	86.2771	100 - 32 - 5.36 - 0.624	HMDB0302853	6beta-Hydroxystigmast-4-en-3-one	6beta-Hydroxystigmast-4-en-3-one	17389.3	18079.3	17043.2	1924.4	7655.39	4140.27	8241.13	0	0	32529.8	12885.5	2694.12	2924.71	13635.4	3493.29	11721.5	12204.3	10312.2	614.528	28521.8	8025.11	28692.6	20376.5	16930.4	52082.2	17059.3	10202.8	6735.91	36091.1	11806.8	20050.5	20168.9	36506.1	24865.2	38027.2	13776.8	59049.8	29472.6
8.57_391.2822m/z	391.282	8.5715	neg	M-H	C24H40O4	-7.99011	89.0695	100 - 26.6 - 4.21 - 0.494	HMDB0246256	3alpha,12beta-Dihydroxy-5alpha-cholan-24-oic Acid	3alpha,12beta-Dihydroxy-5alpha-cholan-24-oic Acid	17128.3	2137.05	4688.29	4719.5	0	293.05	1539.43	0	0	15598.2	641.254	627.196	1844.48	12316.4	0	1110.15	1786.48	15816.3	6179.8	18962	8022.52	17483.3	17574.9	16411	38590.8	834.184	1749.4	4835.84	8696.15	815.736	6229.22	5716.09	18050.7	11617.3	23111.8	18842.6	30120.1	25311
4.65_414.2992m/z	414.299	4.65432	pos	M+H	C26H39NO3	-2.54218	87.1149	100 - 29 - 4.68 - 0.544	HMDB0062332	N-Docosahexaenoyl GABA	N-Docosahexaenoyl GABA	1272.28	203.898	1786.28	0	2566.45	5959.19	0	19884.1	3349.02	12728.2	5194.57	0	41207.4	7832.11	6014.2	6503.53	2713.06	2418.3	21235.3	434.029	4731.1	4163.83	277.338	2373.05	9443.71	12882.6	0	0	4495.41	7517.36	20594.9	521.287	56347	11133.9	1551.8	7856.94	68729.8	8630.39
4.65_448.3050m/z	448.305	4.6541	neg	M+FA-H	C25H41NO3	-4.50574	87.8762	100 - 28 - 4.39 - 0.498	HMDB0242006	N-Arachidonoyl Valine	N-Arachidonoyl Valine	9409.28	920.815	10510.6	0	8454.78	28748.9	377.316	0	0	83229.1	34078.8	11019.8	113443	29116.2	15187.5	36671.8	4991.34	5421.54	62173.9	14389	26697.2	19256.2	1184.77	1958.16	55297.1	33385.2	7342.08	8444.55	11134.8	30585.5	72351.7	0	147144	17360.7	8436.41	31345.8	264615	27569.8
9.14_463.3386m/z	463.339	9.14033	neg	M-H	C28H48O5	-9.28352	79.4028	100 - 31 - 5.68 - 0.767	HMDB0303382	Demissidine	Demissidine	16879.9	5482.79	4324.33	459.464	1229.43	913.506	980.525	0	177.701	9390.61	3425.19	1801.48	8649.5	4056.39	0	5814.62	8767.96	12710.2	652.979	9412.29	7080.7	27059	10894.6	8238.48	34547.8	4198.46	2513.83	4475.07	8740.15	5154.99	9237.08	15603.9	22014.6	25300.3	16173.9	18649.4	19182.1	37340.4
9.77_381.1721m/z	381.172	9.77245	neg	M+FA-H	C19H28O3S	-6.07066	92.6916	100 - 21.8 - 7.39 - 1.23 - 0.165	HMDB0035802	S-Japonin	S-Japonin	341021	421750	514478	245428	523745	311106	474435	19262.9	16511	253224	359306	319645	331310	313190	317733	610759	206387	906579	771615	510489	177035	839458	681490	498907	543536	169918	299802	577292	666819	593137	614275	828005	487969	621379	480466	630397	594547	609695
9.77_447.3447m/z	447.345	9.7653	neg	M+FA-H	C27H46O2	-8.04883	78.1676	100 - 29.8 - 4.7 - 0.518	HMDB0252548	Furostanol	Furostanol	17211.4	29770.5	28113.6	5558.1	3728.2	9862.1	11969.7	0	0	39846.1	26769.1	8698.53	13956.9	13435.8	3161.24	23103.3	15521.6	21738.6	3821.29	44196.7	20190.6	53468.3	29115.1	26772.1	64098.3	8453.91	19475.8	11978.1	37941	18027.4	28287.7	24838.5	42960.7	38600.2	41958.4	23560.4	56909.7	28223.9
9.83_745.5074m/z	745.507	9.83007	pos	M+H	C40H73O10P	8.00275	79.9175	100 - 44.5 - 11.7 - 2.28 - 0.358	HMDB0264566	PA(19:2(10Z,13Z)/18:1(12Z)-2OH(9,10))	PA(19:2/18:1-2OH)	3256.31	1426.22	7826.26	2222.73	3391.12	0	13154.9	6519.11	8001.84	2635.05	10879.6	1386.37	7987.4	3115.04	11560.6	5479.16	10280	15486	14228.5	25532.4	9480.2	10846.3	15713.8	9948.51	17984.9	10736.8	2818.89	10212.5	13661	2933.41	22357.8	19958.3	7446.94	11941.8	16030.8	12456.8	32678.7	8396.42
7.75_365.2670m/z	365.267	7.75355	neg	M+FA-H	C21H36O2	-8.41145	86.8633	100 - 23.2 - 2.98 - 0.276	HMDB0246874	5beta-Pregnane-3alpha,20alpha-diol	5beta-Pregnane-3alpha,20alpha-diol	6424.95	6096.51	9959.71	907.513	1579.84	244.045	1450.35	0	0	15583.4	5567.57	2066.24	2134.54	7413.22	782.668	6390.6	2051.1	5194.41	1214.48	9024.85	5553.29	10538.7	4365.98	11279.3	20255.5	1082.33	1601.59	0	4587.93	1072.81	6782.33	6994.28	9676.51	7733.61	8979.85	5574.89	16613.4	17181
10.05_447.3451m/z	447.345	10.0497	neg	M-H	C28H48O4	-6.40607	68.0141	100 - 31 - 5.46 - 0.701	HMDB0304522	typhasterol	typhasterol	14579.2	6563.75	10623.3	1085.42	2695.54	4820.24	7834.83	0	0	23729.6	9232.59	1967.71	5982.33	4155.22	0	7502.48	3472.7	16924.7	3213.63	17004.2	6830.58	28957.1	17864.4	8480.93	23332.3	1494.28	5420.78	6759.4	10474	5135.12	12687.3	6915.72	22132.4	18834	20713.5	13275.9	13287.4	17966.7
11.45_352.8513m/z	352.851	11.4505	neg	M-H	C12H3Cl5O2	2.73255	20.008	62.1 - 8.13 - 100 - 13 - 64.6 - 8.39 - 21 - 2.71 - 3.49 - 0.441 - 0.247	HMDB0244136	1,2,3,7,8-Pentachlorodibenzo-P-dioxin	1,2,3,7,8-Pentachlorodibenzo-P-dioxin	112093	112777	124071	145522	101697	121572	126326	113748	125258	94533.9	115647	152069	140403	141293	146403	91960.3	108648	94367.3	109290	82450.6	101620	66295.5	64512.6	98561.4	78548.4	137349	119216	99528.7	79673.8	86584.3	102365	100426	104984	113275	99181.7	101796	98339.1	92649.5
11.30_178.9768m/z	178.977	11.3005	neg	M-H	C6F4O2	3.29729	93.5894	100 - 6.57 - 0.591	HMDB0303283	Potassium salts of fatty acids	Potassium salts of fatty acids	147375	169135	199181	239833	168093	215490	204757	200828	207472	161683	207423	251356	222029	227068	248339	160266	181046	161917	172666	140513	171801	132825	114496	185908	153828	244648	205680	181570	157468	154250	157800	182102	157029	174074	166794	158274	166876	151207
7.75_311.1999m/z	311.2	7.74642	neg	M-H	C21H28O2	-5.66157	89.1166	100 - 23.1 - 2.96 - 0.273	HMDB0259077	tibolone	tibolone	242879	244756	283327	359423	229221	280245	282071	285261	278724	230584	281705	359241	318487	329260	328361	209331	253255	221855	233809	172031	239614	162552	139634	238523	216758	329334	286041	260716	194307	196046	213931	262008	228536	232945	239336	245420	233936	205343
11.29_320.8841m/z	320.884	11.2933	neg	M-H	C12H6Cl4S	-9.59594	27.3032	75 - 10.4 - 100 - 13.8 - 51.2 - 6.97 - 12.3 - 1.65 - 1.34 - 0.171	HMDB0258931	TETRASUL	TETRASUL	52238.6	59232.8	57019.3	79439.8	52060.4	63480.1	68741.7	73671.5	65886.9	52222.2	76369.2	79290.2	62908.3	70895.9	82812.3	50473.5	59645	49035.8	48874.9	40271	51501.8	38243.3	32801.8	60273.8	48297.1	68518.7	43111.9	46244.2	46015.7	51506.9	54474.7	58528.2	50418.3	47033	47096	44949.9	57514.3	46492.3
8.93_444.3202n	489.355	8.92732	neg	M-H, M+FA-H	C28H44O4	-8.52784	94.2615	100 - 30.9 - 5.45 - 0.698	HMDB0006227	1-a,24R,25-Trihydroxyvitamin D2	1-a,24R,25-Trihydroxyvitamin D2	9340.35	0	4433.36	0	0	522.341	1181.43	0	0	8792.12	623.403	0	0	2640.43	2100.83	4640.61	905.07	9998.72	243.592	5732.28	5514.01	12960.9	13730.8	10272.5	45772.5	2046.84	0	2590.51	19911.5	1097.94	7292.87	3301.01	10300.4	15338	14724.1	6858.39	44469.5	8853.63
11.26_207.0442m/z	207.044	11.2588	neg	M+FA-H	C5H10N2O2S	-1.80784	91.1588	100 - 7.13 - 5.15 - 0.319	HMDB0031804	Methomyl	Methomyl	2712.37	3124.9	2715.27	5816.54	2276.77	2709.82	4302.21	4478.14	4338.81	3007.64	6630.22	4671.45	5899.57	5063.15	4653.62	4057.11	2898.75	2543.02	2266	2210.04	3978.42	3827.97	1235.31	2943.07	2990.65	6103.17	5320.09	3814.66	3677.32	3149.4	2811.25	1053.37	3315.48	2794.16	2824.95	2164.6	3425.38	1862.63
10.43_501.3907m/z	501.391	10.427	neg	M+FA-H	C31H52O2	-9.22232	90.8572	100 - 34.2 - 6.08 - 0.747	HMDB0304199	4alpha-hydroxymethyl,4beta,14alpha-dimethyl-9beta,19-cyclo-5alpha-ergost-24(241)-en-3beta-ol	4alpha-hydroxymethyl,4beta,14alpha-dimethyl-9beta,19-cyclo-5alpha-ergost-24(241)-en-3beta-ol	3626.1	5470.33	5469.96	504.57	1011.35	0	0	0	0	3020.23	2478.3	264.978	264.033	1827.5	0	6687.43	4259.69	4166.89	759.51	5766.97	1033.56	1797.62	2409.17	2285.13	8703.6	1887.91	0	921.11	9818.14	0	3743.74	3707.3	10170.8	4017.85	5225.81	1168.41	14996.4	3163.81
11.24_304.9138m/z	304.914	11.2446	neg	M-H	C9H7IO2S	-0.189597	87.8869	100 - 10.7 - 5.45 - 0.506	HMDB0256176	3-(4-Iodophenyl)-2-mercapto-(Z)-2-propenoic acid	3-(4-Iodophenyl)-2-mercapto-(Z)-2-propenoic acid	1.33338e+06	1.52246e+06	1.63958e+06	2.07026e+06	1.31421e+06	1.73392e+06	1.74505e+06	1.7393e+06	1.69757e+06	1.44365e+06	1.71719e+06	2.15911e+06	1.84416e+06	1.89003e+06	2.06173e+06	1.38896e+06	1.54431e+06	1.26078e+06	1.42004e+06	1.1296e+06	1.40018e+06	1.09839e+06	896728	1.60614e+06	1.45034e+06	2.22573e+06	1.79545e+06	1.61104e+06	1.31016e+06	1.29751e+06	1.38e+06	1.5099e+06	1.28213e+06	1.53989e+06	1.46399e+06	1.41931e+06	1.48353e+06	1.22522e+06
11.24_174.9559m/z	174.956	11.2446	neg	M-H	CH6O6P2	-4.40268	98.2368	100 - 1.38 - 1.24	HMDB0254641	Methylenediphosphonic acid	Methylenediphosphonic acid	953189	1.14203e+06	1.24164e+06	1.58198e+06	1.02803e+06	1.31388e+06	1.33137e+06	1.35286e+06	1.32656e+06	1.1066e+06	1.43283e+06	1.65059e+06	1.47791e+06	1.53344e+06	1.65812e+06	1.09379e+06	1.22251e+06	1.02289e+06	1.14343e+06	979896	1.19144e+06	876752	739346	1.27615e+06	1.11517e+06	1.75933e+06	1.44094e+06	1.28652e+06	1.05415e+06	1.03036e+06	1.05096e+06	1.17063e+06	1.0162e+06	1.15046e+06	1.14139e+06	1.11654e+06	1.14759e+06	978237
9.62_355.1563m/z	355.156	9.6237	neg	M-H	C14H24N6O3S+2	1.36957	94.5219	100 - 18.5 - 6.76 - 1.01 - 0.131	HMDB0304476	S-adenosyl-L-methioninamine	S-adenosyl-L-methioninamine	192098	180362	219316	137263	263337	187337	243863	50770.8	52314.9	144914	151258	173164	201484	176887	236448	257149	137978	558111	314030	197647	142405	359866	288988	228635	269101	133833	166502	247721	369439	309866	264899	308710	216882	298429	216639	352965	321393	334895
9.86_284.2934m/z	284.293	9.85863	pos	M+H	C18H37NO	-4.89555	87.0357	100 - 20.3 - 2.16 - 0.16	HMDB0242695	(2S,3R)-2-Amino-4-octadecene-3-ol	2-Amino-4-octadecene-3-ol	40890.1	31602.6	37531.6	38408.7	38145.1	41158	23403.5	7732.89	23588.7	24026.5	27460.2	33753.6	32493.6	41820.1	47629.8	23276.1	26502.4	15158	22691.7	11281.8	22131.4	14233.7	12601.8	16158.1	16669.2	51948.1	40319.3	28888.1	23107.9	25492.7	27491.4	24775.6	23221	24040.8	27005	22369.3	14472.7	18444.1
10.53_293.1766m/z	293.177	10.5329	neg	M+FA-H	C16H24O2	3.21612	89.7065	100 - 17.7 - 1.88 - 0.148	HMDB0253125	(4E,7E,10E,13E)-Hexadeca-4,7,10,13-tetraenoic acid	Hexadeca-4,7,10,13-tetraenoic acid	178591	180928	199208	301674	157749	198535	201722	194041	190197	196136	234734	291469	230807	262881	250819	152987	182028	166111	184126	147917	199722	144809	134418	188844	168218	281259	213435	200343	166049	172128	151170	177989	165815	156015	172399	218573	168505	157141
11.25_162.9821m/z	162.982	11.2517	neg	M-H	C3HF5O2	-1.94017	97.0079	100 - 3.33 - 0.449	HMDB0256333	Pentafluoropropionic acid	Pentafluoropropionic acid	165204	183247	211164	258818	179297	233844	222114	228425	214851	181343	236128	271067	241547	264744	262435	174072	199957	173917	191783	155559	191814	132879	125504	209244	187715	283307	246171	212103	173050	166527	172507	195812	180258	197445	188413	181600	179876	162702
11.25_207.0115m/z	207.012	11.2517	neg	M-H	C10H8O3S	-2.86294	93.3464	100 - 11.8 - 5.77 - 0.591	HMDB0255446	2-Naphthalenesulfonic acid	2-Naphthalenesulfonic acid	7520.82	10350.6	11378.3	15026.3	9127.99	12321.5	12199.8	12284.4	14746.5	6667.95	18633.4	14057.6	12849.3	12505.5	13319.1	10913.9	9530.44	10201.4	8453.12	3867.15	12227.4	10112.5	7429.5	4840.66	5819.93	17026.5	13671.5	10358.5	5475.9	4452.5	9670.26	4509.48	9027.26	8824.79	8353.64	5838.61	8672.91	8535.5
10.55_266.1530n	311.167	10.5472	neg	M-H, M+FA-H	C15H22O4	4.64526	89.7633	100 - 16.6 - 2.12 - 0.199	HMDB0302126	[4]-Isogingerol	Isogingerol	1.11086e+06	1.1427e+06	1.03564e+06	1.27465e+06	788433	1.02511e+06	1.0234e+06	863790	806592	938862	1.05437e+06	1.34526e+06	1.21775e+06	1.13743e+06	1.26685e+06	855939	971265	832213	939496	735407	846696	726720	562492	997137	911295	1.21972e+06	1.15914e+06	1.15333e+06	857820	934925	780445	843906	762582	811477	929831	969421	922211	779480
8.52_517.3868m/z	517.387	8.52157	neg	M-H	C32H54O5	-5.91739	86.2631	100 - 35.4 - 7.11 - 1.04 - 0.121	HMDB0037781	Ganoderiol C	Ganoderiol C	14319.4	10502.7	8249.8	558.749	6681.23	1522.9	1726.67	0	0	33604.3	3382.27	3007.03	3213.42	8806.76	1784.69	7450.94	6829.03	17934	2652.2	16838.3	6133.66	15965.8	23765.8	11320.3	20531.5	909.679	3308.77	9247.7	5866.42	6873.41	4699.83	9105.23	24886.2	11716	20586.1	17509.1	17281.8	12851.8
1.57_232.9960m/z	232.996	1.56897	neg	M+FA-H	C6H5ClN2O3	-5.76741	70.9262	100 - 7.39 - 32.8 - 2.41 - 0.275	HMDB0247042	6-Chloro-2-pyridylmethyl nitrate	6-Chloro-2-pyridylmethyl nitrate	9794.22	6259.26	6730.63	5682.87	7316.86	8197.76	6444.39	0	0	11525.2	3191.45	5465.11	2516.05	3059.71	3718.57	8345.12	3233.75	6884.32	9979.11	4912.2	10010	21180.1	17375.9	13975.1	14128.1	2990.38	3814.07	6173.36	11709.4	8394.47	8064.87	7816.1	5007.35	2122.27	9714.02	14624	11124.4	17152.6
11.24_319.8892m/z	319.889	11.2446	neg	M-H	C7H7Cl3NO3PS	4.57537	37.6737	98.6 - 8.81 - 100 - 8.87 - 35.5 - 3.11 - 4.94 - 0.422 - 0.197	HMDB0250138	Chlorpyrifos-methyl	Chlorpyrifos-methyl	5475.43	6019.42	8821.56	10107.8	6720.45	11115.7	8567.57	11201.7	8866.42	8913.54	8781.36	12663.6	5522.32	12287.8	11117.2	7262.63	5481.26	3027.46	6202.96	4079.17	6520.28	4766.96	5510.94	8653.36	5574.47	10009	7880.45	9253.9	4332.17	6099.77	6882.38	6699.88	4619.88	8512.78	7239.69	5376.75	7243.17	5318.51
9.78_379.1743m/z	379.174	9.77958	neg	M-H	C16H24N6O5	1.98907	94.262	100 - 20 - 2.92 - 0.319	HMDB0253320	[(2S,3S,5R)-3-Azido-5-(5-methyl-2,4-dioxopyrimidin-1-yl)oxolan-2-yl]methyl (2S,3S)-2-amino-3-methylpentanoate	3-Azido-5-(5-methyl-2,4-dioxopyrimidin-1-yl)oxolan-2-yl]methyl (2S,3S)-2-amino-3-methylpentanoate	5700.31	5267.66	6630.26	4274.25	8445.32	4576.5	7204.28	509.008	43.8292	2698.39	7290.77	3884.39	2785.26	2810.48	4391.53	7989.57	2975.66	9762.88	8375.69	7109.89	1924.92	10616.9	8564.91	6755.3	9997.58	2982.46	5819.2	5885.7	4050.66	7787.15	5926.83	10610.2	5719.23	9190.26	4457.93	8895.57	6583.1	9004.44
11.25_308.9052m/z	308.905	11.2517	neg	M+FA-H	C10H4Cl4	1.15287	28.0367	77.9 - 8.46 - 100 - 10.8 - 48.3 - 5.2 - 10.4 - 1.11 - 0.867	HMDB0244114	1,2,3,4-Tetrachloronaphthalene	1,2,3,4-Tetrachloronaphthalene	15692.6	20581.5	17795.8	21780.2	18422.8	19177.3	17547.3	21402.4	17970.8	15728.5	21285	27411	22574.5	19985.6	22855.6	19446.7	16064.3	17546.8	14517.8	12001.1	19259.6	11936.1	10874.7	18191.2	15333.8	26304.9	19628.2	19138.5	15446	11890.7	16211.6	16216	14039.9	19526.5	15884.7	16721.8	19520.4	16067.6
0.60_215.0315m/z	215.031	0.60265	neg	M+FA-H	C6H6N2O4	2.97999	93.8889	100 - 7.44 - 1.06	HMDB0255347	1,6-Dinitrocyclohexa-1,4-diene	1,6-Dinitrocyclohexa-1,4-diene	19706.6	11929	18368.3	13941.4	18793.3	15052.9	15374.6	0	0	24684.7	16162.4	16048.2	16990.7	12733.2	12252.3	17440.2	18316.4	27931.4	23970.6	28745	19787.5	22723.4	23684.2	22219	23656.2	18480.4	17346.8	16280.5	16481.3	24343.1	20843.7	21071.3	17200.9	24415.6	16754.2	20100.5	28382.3	21271.3
8.61_311.2554m/z	311.255	8.60743	pos	M+H	C19H34O3	-8.498	88.049	100 - 21.1 - 2.72 - 0.263	HMDB0245466	2,4-Dodecadienoic acid, 11-methoxy-3,7,11-trimethyl-, 1-methylethyl ester, (2Z,4E,7S)-	2,4-Dodecadienoic acid, 11-methoxy-3,7,11-trimethyl-, 1-methylethyl ester, (2Z,4E,7S)-	31582.9	26695.8	36454.5	39238.7	31447.6	32468.4	25405.5	9774.55	20834.8	18225.5	25425.4	27213.7	50751.5	34798	58503.4	23394.5	26608.3	19072.4	19971	13877.9	12091.6	13814.5	17629.7	23551	13216.1	53017.4	49458.4	35211.6	22252.8	37034.2	25635	31628.5	15106.8	9350.24	25055	20475.3	17313	14313.5
2.59_129.0548m/z	129.055	2.59248	neg	M-H	C6H10O3	-7.2855	99.0284	100 - 6.72 - 0.807	HMDB0303902	dihydro-3-hydroxy-4,4-dimethyl- 2(3H)-Furanone	dihydro-3-hydroxy-4,4-dimethyl- 2(3H)-Furanone	2776.05	262.003	1887.34	332.23	709.831	1810.52	943.242	0	122.634	4653.36	1362.75	1325.67	2113.74	302.292	984.875	3164.71	2558.34	3861.88	1876.25	2706.51	2458.76	7273.08	3793.34	5568.16	3348.29	1783.13	2351.72	2449.8	3405.6	3018.84	3622.58	2253.44	1120.66	1030.24	1065.9	4369.52	3235.86	1832.67
1.01_167.0207m/z	167.021	1.00847	neg	M-H	C5H4N4O3	-2.20816	94.5112	100 - 7.03 - 0.832	HMDB0000289	Uric acid	Uric acid	717751	441519	395572	278594	431944	412202	536261	0	0	1.1597e+06	526937	247253	386462	505009	227200	656498	463680	1.16066e+06	842294	581378	640181	1.04214e+06	1.34768e+06	907968	730216	380312	316380	398656	370540	635581	860279	400985	530336	699614	735832	892359	583878	918192
9.62_355.2138m/z	355.214	9.6237	neg	M-H	C20H28N4O2	-0.35845	85.0796	100 - 23.5 - 3.05 - 0.285	HMDB0247738	AB-Chminaca	AB-Chminaca	6954.61	5003.58	7531.06	8336.54	8225.31	4469.48	7633.95	3243.61	1543.18	5652.9	8486.96	9274.96	7497.37	8212.59	10804.6	8104.69	5451.44	16306.5	8268.15	7175.98	5604.9	8540.94	8183.26	9715.11	10347.1	7918.42	6674.82	11464.3	12469.5	8361.02	7055.16	13258.1	7777.35	10613.8	8356.46	11868.8	10361.8	11083.9
6.03_500.2754m/z	500.275	6.02663	neg	M-H	C25H44NO7P	-5.61483	84.3295	100 - 28.2 - 5.26 - 0.737	HMDB0252848	Glycerophospho-N-Arachidonoyl Ethanolamine	Glycerophospho-N-Arachidonoyl Ethanolamine	66469	45483.9	45874.8	23497.5	57187.6	30675.7	32508.7	0	0	36453.8	28089.5	20193.9	67713.2	19928.6	39506.1	128437	70052.1	40710.9	57416	50659	40311.1	70620.4	63889.3	22926.3	41702.4	31655.4	48417.7	39638.7	58014.8	60215.2	78372.8	40739.1	80046	37832.7	62953.2	73681.7	77682.5	72093.5
11.26_118.9918m/z	118.992	11.2588	neg	M-H	C2HF5	-6.72995	98.0574	100 - 2.17	HMDB0256265	Pentafluoroethane	Pentafluoroethane	9658.89	12226.7	13996.8	15922.9	10638.1	13478.3	15152	16051.8	12973.9	15402.1	17701.6	16070.4	14939.4	14894.5	14611.2	12731.5	12470.2	12500.5	11340.3	10180.4	11990	9473.35	7611.08	15416.1	11051.7	21730.2	15088.8	15420.3	11665.6	12290.8	10310.2	10254.1	12818.5	13397.7	10683.7	12962.3	11581.3	8822.77
9.97_353.1981m/z	353.198	9.96525	neg	M+FA-H	C18H28O4	3.68849	95.5282	100 - 19.9 - 2.71 - 0.276	HMDB0304634	16-B1-phytoprostane	16-B1-phytoprostane	21486.5	12820	13317.6	23643.9	13014.7	17164.6	12336.1	17063.6	20278.5	20704.1	20067	23913.8	10842.1	18138.9	20363.1	8109.67	12159.7	14414.7	13436	5977.48	4934.78	12041.7	6746.18	13626.6	12902.5	21033.9	10217.3	9921.5	7340.75	14656.8	11167.1	16554.9	11302.9	10415.8	10203.1	12565.2	10463.1	10670.1
10.57_309.1714m/z	309.171	10.5686	neg	M+FA-H	C16H24O3	2.5639	95.8768	100 - 17.7 - 2.09 - 0.185	HMDB0061935	3,5-Bis(1,1-dimethylethyl)-4-hydroxy-benzoic acid ethyl ester	3,5-Bis(1,1-dimethylethyl)-4-hydroxy-benzoic acid ethyl ester	142434	110210	131424	197197	101160	119190	139523	124803	116038	136655	144016	164459	139706	161386	146714	103145	111646	104765	109328	97746.9	107765	85736.7	79200.3	126783	131083	158296	139962	124789	114823	118923	97493.4	123626	110833	108788	109465	133557	105107	101179
9.45_367.2615m/z	367.262	9.45333	neg	M-H	C25H36O2	-7.40165	86.1188	100 - 27.5 - 4.05 - 0.422	HMDB0039761	1,1'-[1,13-Tridecanediylbis(oxy)]bisbenzene	1,1'-[1,13-Tridecanediylbis(oxy)]bisbenzene	18970.4	16633.7	16699.1	21311.9	17482.3	15713.9	20541.5	19347.8	8748.81	18684	21462.2	27099.8	27693.1	24801	25566.7	14974.6	16201	16360.4	15962	13525.7	16068.3	10317	9358.88	17333	13718.9	23292.6	19951.5	20248.3	14337.2	20947.7	15635	13973	14817.8	14609.1	15421.1	17843.3	14995.7	12336.4
1.02_206.9812m/z	206.981	1.01567	pos	M+H	C2H8O7P2	-2.92399	97.0755	100 - 2.52 - 1.46	HMDB0015210	Etidronic acid	Etidronic acid	11387.9	10621.1	10761.3	8051.88	8837.68	15606.6	14690.8	19554.1	18831.4	18299.2	12850.5	10414.2	12249.9	20764.3	7911.62	18854.1	10809.8	27200.2	21457.2	7656.87	13994	23481.7	21898	29203.2	16027	18067.9	14235.9	18151.4	8351.9	18659.6	21827.3	13091.3	18001.2	19136.3	21590.4	21851.8	21540	28779.7
6.45_311.2201m/z	311.22	6.44553	neg	M-H	C18H32O4	-8.45814	85.5251	100 - 20 - 2.71 - 0.277	HMDB0304442	octadecenedioate	octadecenedioate	1236.99	2870.08	2437.05	725.263	1314.25	1238.35	1910.89	0	0	3796.75	7217.06	384.275	415.002	281.198	415.217	1572.66	325.853	3486.27	4392.87	302.186	4242.56	1785.98	2997.1	2203.1	6658.56	312.465	1093.55	816.932	1617.85	2863.02	2098.68	1830.46	1213.62	1131.59	2057.33	4574.2	8782.12	2150.02
1.38_119.0488m/z	119.049	1.38457	pos	M+H	C8H6O	-3.26995	92.8297	100 - 8.76 - 0.542	HMDB0040549	xi-2,3-Octadiene-5,7-diyn-1-ol	xi-2,3-Octadiene-5,7-diyn-1-ol	11385.8	8874.33	6957.43	6133.95	9747.4	9483.69	9302.58	24093.1	12667	16305.9	7676.52	6311.9	7956.98	11228.5	6458.37	11811.2	8770.34	10724.4	11868.3	10714.2	9800.67	12515.4	25233.4	18518.8	15654.7	8248.06	9515.28	8241.77	9675.52	10267.9	15950.3	18515.5	16391	18236.2	11751.8	11259.5	6077.6	17412.6
1.38_147.0434m/z	147.043	1.38457	pos	M+H	C9H6O2	-4.45703	95.1342	100 - 9.88 - 0.846	HMDB0253625	Isocoumarin	Isocoumarin	7750.76	4334.17	8492.02	1683.95	7499.11	6524.47	4218.59	20744	13503.9	11873.1	7427.78	6102.8	7068.97	8896.58	3015.59	11359.8	5973.1	9958.81	8678.86	6623.19	5878.28	12135	19943.5	11675.9	9687.58	14908.6	9130.37	6467.02	10148.6	8942.63	9911.98	11789.8	11868.2	17748.2	5316.57	12065.2	8738.88	10871.5
10.55_383.1869m/z	383.187	10.5543	neg	M+FA-H	C22H26O3	1.55769	95.1892	100 - 24.2 - 3.42 - 0.355	HMDB0257347	(8S,9S,10R,11S,13S,14S,17S)-11,17-Dihydroxy-10,13-dimethyl-17-prop-1-ynyl-9,11,12,14,15,16-hexahydro-8H-cyclopenta[a]phenanthren-3-one	11,17-Dihydroxy-10,13-dimethyl-17-prop-1-ynyl-9,11,12,14,15,16-hexahydro-8H-cyclopenta[a]phenanthren-3-one	119993	128835	178357	96357.4	144743	110660	125221	27336.9	29077.9	54457.8	93564.1	114176	103116	102205	132263	172959	73299.8	153276	171940	114926	87927.2	345126	219221	127763	71897.8	71038.1	87852.9	123234	190182	109409	147518	137487	139987	217930	127649	158600	225821	263667
4.61_407.2784m/z	407.278	4.60532	neg	M-H	C24H40O5	-4.64813	85.5015	100 - 26.6 - 4.43 - 0.551	HMDB0249457	Butaprost	Butaprost	1384.51	0	20107.2	0	0	0	0	0	0	8019.94	0	0	1391.18	0	0	0	0	0	0	2382.05	901.9	0	0	0	0	3032.31	0	0	17449.4	0	0	0	11507.2	13595.9	0	13840.6	1313.82	5880.27
1.71_120.0814m/z	120.081	1.71183	pos	M+H	C8H9N	5.20167	94.3413	100 - 9.12 - 0.369	HMDB0253648	Isoindoline	Isoindoline	420017	316298	201356	140353	318408	212058	206977	856759	358999	311651	210260	176865	231697	213918	157869	313664	283638	281390	220795	278712	216126	422778	628568	331394	294373	165350	164670	212977	261935	235518	300365	258602	323653	376456	290923	560207	292715	364076
4.64_225.1402m/z	225.14	4.64003	pos	M+H	C15H16N2	7.02972	94.767	100 - 17.1 - 1.38	HMDB0249393	Indoline, 1-(2-(2-pyridyl)ethyl)-	Indoline, 1-(2-(2-pyridyl)ethyl)-	1985.15	2180.61	3034.54	5023.77	3421.58	3008.58	5234.68	1971.15	4268.41	3004.85	1543.06	5392.57	2173.3	6028.09	3531.66	214.019	732.582	927.322	1695.2	1064.22	1200.24	827.25	1147.08	1931.31	1860.58	1374.43	3994.54	3887.58	2772.79	3014.69	1504.31	2221.52	2045.84	1136.93	2039.56	2735.17	2036.53	1508.91
8.99_802.5565m/z	802.557	8.99038	neg	M-H	C43H82NO10P	-4.77596	88.0317	100 - 48.2 - 13.4 - 2.74 - 0.449	HMDB0285370	PE(P-18:0/PGF1alpha)	PE(P-18:0/PGF1alpha)	923304	438668	3.73117e+06	1.43226e+07	1.06892e+07	1.21074e+07	6.20022e+06	9.78766e+06	6.89464e+06	3.50528e+06	4.40164e+06	6.51652e+06	3.57646e+06	3.38977e+06	3.57744e+06	2.68068e+06	3.7826e+06	2.15136e+06	3.11084e+06	1.80596e+06	2.12595e+06	1.51205e+06	2.75817e+06	3.86431e+06	1.62933e+06	2.25813e+06	4.31591e+06	5.10969e+06	2.81765e+06	1.52827e+06	2.0134e+06	2.60246e+06	3.09118e+06	4.83731e+06	3.8985e+06	2.75739e+06	1.60477e+06	1.91256e+06
6.55_255.2309m/z	255.231	6.54558	neg	M-H	C16H32O2	-8.15365	87.2137	100 - 17.7 - 1.89 - 0.15	HMDB0258885	Tetradecyl acetate	Tetradecyl acetate	7926.1	11951.4	13826.5	6869.8	18238.1	9662.63	13529.4	0	0	10997.3	8307.18	5215.56	9730.97	9726.44	7430.86	18919	14461.5	11694.8	11333.5	19395.9	16581	14948.9	19222.8	12597.7	14041.2	8600.7	9369.66	15534.4	16372.3	20719.8	11793.6	11990.8	11068.8	16784.6	10512.6	15630.1	7544.64	16138.2
10.54_832.5824m/z	832.582	10.5407	pos	M+H	C48H82NO8P	-3.16634	80.9408	100 - 53.5 - 15.7 - 3.29 - 0.546	HMDB0113686	PE-NMe(22:6(4Z,7Z,10Z,13Z,16Z,19Z)/20:1(11Z))	PE-NMe(22:6/20:1)	4634.31	5472.7	196500	548749	211881	35209.7	151192	118294	284843	196510	155834	160916	142377	396815	365498	187003	269581	119892	225888	96565	153082	122252	95879.3	97573.3	84294	261537	300856	226930	111042	106416	100641	160901	144232	130188	91393.1	56281.3	119950	108383
1.38_123.0439m/z	123.044	1.38457	pos	M+H	C7H6O2	-1.32138	95.1854	100 - 7.72 - 0.668	HMDB0259299	Tropolone	Tropolone	9981.63	7658.93	14339.3	7297.85	13491.6	9241.38	8296.24	30951	21506.8	20819.6	9282.14	9199.7	17230.9	18709.4	5200.93	10649.1	10448.4	12145.5	10125.6	12145	5895.13	10229.1	22790.2	22523.2	14950.3	10575.6	9795.14	14329.9	7404.03	8450.85	16743.7	14305.9	21123.5	22436.2	10723	18531.9	12070.3	14786.7
5.61_494.3222m/z	494.322	5.60758	pos	M+H	C24H48NO7P	-3.91654	87.0114	100 - 27.1 - 4.98 - 0.686	HMDB0256155	PC(16:1(9E)/0:0)	LysoPC(16:1)	84549.1	69478.8	52558	64739.7	85489.1	47560.9	15643.1	136241	65518.2	56735.5	57072.7	30382	78712.3	43910.2	20863.1	134488	95821.8	59599.7	117197	92934.1	111978	91997	141051	78640.9	80599.1	10129.7	32869.6	72378.4	98936	115083	90969.4	89193.9	61821.4	51861.5	146602	107842	54097.2	92682.5
0.61_217.0284m/z	217.028	0.6098	neg	M+FA-H	C7H9O3P	7.10044	92.7974	100 - 7.79 - 0.879	HMDB0031868	Monomethyl phenylphosphonate	Monomethyl phenylphosphonate	7808.57	3568.58	4659.55	3059.79	4885.7	4134.86	2182.22	0	0	6079.81	3314.59	2663.3	2912.95	2561.16	2190.35	6177.18	4159.06	8583.15	5444.64	6672.89	6743.92	6195.64	5023.03	5463.9	4715.05	4275.26	4362.34	4571.3	3321.54	5769.09	6172.01	4381.26	4748.11	5585.79	5955.48	3210.93	5268.23	6701.39
10.93_585.2678m/z	585.268	10.9323	pos	M+H	C33H36N4O6	-5.06556	81.5294	100 - 37.8 - 8.18 - 1.29 - 0.164	HMDB0254205	Lumirubin	Lumirubin	182328	35394.5	93927.1	1736.99	20448.1	52248.9	175752	216319	117226	50179.1	67735.9	44873	35901.5	21083.4	54337.5	65494.1	156145	100500	67216.7	112686	12782.3	74753.2	125216	215378	108762	60693.3	92700.2	53419.1	74135.6	43929	229368	111077	87355.3	183103	375870	97120.9	98772.4	163478
1.02_252.9870m/z	252.987	1.01567	pos	M+H	C8H10ClO3PS	8.09813	67.122	100 - 9.68 - 37.5 - 3.57 - 1.84 - 0.156	HMDB0251536	Isofenchlorfos	Isofenchlorfos	40003.4	29867.1	34844.3	19998.9	27788.2	27344.1	49231.4	39851.9	58944.5	47474.4	46985.8	28670.9	41781.1	52922.9	33251.1	42947.2	35022.9	52121.6	48878.4	23478.2	36505.5	52712.7	49276.3	57762.3	33552	48649.3	38418.1	37613	34087.9	41331.6	55512.3	33886.4	54487.3	52774	55179.9	57988	40879.9	57697
10.93_283.1072m/z	283.107	10.9252	pos	M+H	C16H14N2O3	-1.95807	97.7502	100 - 18.3 - 2.2 - 0.198	HMDB0248946	bendazac	bendazac	11524	2047.68	2679.57	0	440.497	961.349	5963.71	13524.8	11604.7	3630.52	5688.25	470.778	3982.98	2357.59	5093.45	2709.45	10397.9	6256.45	3297.29	10013.3	123.437	9578.15	10923	15432.4	8592.01	4521.18	10555.4	5288.09	6572.8	2657.43	12187.3	6510.27	0	14572.4	29521.5	7931.27	7401.71	14487.8
1.26_174.9821m/z	174.982	1.26433	neg	M+FA-H	C3H2N2O2S	1.64293	90.8207	100 - 4.88 - 5.03 - 0.205	HMDB0246829	5-Nitrothiazole	5-Nitrothiazole	1476.45	1212.07	151.808	476.168	926.951	712.726	366.384	134.743	886.205	1104.12	1239.3	204.388	746.512	930.824	1952.01	406.403	1071.41	203.1	400.574	284.972	378.447	748.62	368.278	885.493	623.621	1505.34	256.495	394.706	368.296	0	1181.38	755.22	309.697	778.322	46.4741	226.82	348.987	388.259
11.22_325.1817m/z	325.182	11.2231	neg	M-H	C21H26O3	2.54821	88.0193	100 - 23.1 - 3.17 - 0.321	HMDB0255352	2-(12-Hydroxydodec-1-en-5,10-diynyl)-3,5,6-trimethylbenzene-1,4-diol	2-(12-Hydroxydodec-1-en-5,10-diynyl)-3,5,6-trimethylbenzene-1,4-diol	439936	504783	385172	406067	224270	341498	354155	201573	188067	311245	386714	433572	435609	342269	461223	323433	375448	286171	365617	277705	268046	255968	179526	369053	322495	366234	437328	457449	295272	347438	259786	241964	214185	230925	331362	304342	337606	250602
6.44_452.2752m/z	452.275	6.43838	neg	M-H	C21H44NO7P	-6.77806	86.267	100 - 23.9 - 4.16 - 0.54	HMDB0256030	[3-[2-Aminoethoxy(hydroxy)phosphoryl]oxy-2-hydroxypropyl] hexadecanoate	[3-[2-Aminoethoxy(hydroxy)phosphoryl]oxy-2-hydroxypropyl] hexadecanoate	25896.4	33632.3	17447.7	19865.7	45438.4	26242	34941.1	0	0	7816.53	8247.08	7603.52	23021.2	8130.36	35288	62587.5	33648.4	23738.3	31391.7	58726.9	22370	45395.6	45283.5	10828.9	11462.4	22421	26546	21431.7	30801.5	42603.9	34009.1	25237.8	32539.9	30924.8	26217.6	30848.4	42285.9	43253.4
6.79_478.2906m/z	478.291	6.78715	neg	M-H	C23H46NO7P	-6.91193	86.8957	100 - 26 - 4.69 - 0.634	HMDB0011506	LysoPE(18:1(9Z)/0:0)	LysoPE(18:1)	20390.4	55072.1	20334.3	11326.1	20178.6	20194.6	9624.18	0	0	9086.29	22551	8298.66	18353.3	5730.2	11194.7	44719	20567.2	11877.8	40611.7	67976	33531.4	33917.8	19941.7	10795	11930.3	13494.7	12659.3	19257.2	22732.1	73773.7	37724.3	3828.95	18409.1	44400.1	27606.9	22414.1	31813	32661.1
[truncated: 18 more columns]

## Sheet: VCIS vs. VCINS
Compound	m/z	Retention time (min)	mode	Adducts	Formula	Mass Error (ppm)	Isotope Similarity	Theoretical Isotope Distribution	Compound ID	Description	Name	class	VCIS1	VCIS2	VCIS3	VCIS4	VCIS5	VCIS6	VCIS7	VCIS8	VCIS9	VCIS10	VCIS11	VCIS12	VCIS13	VCIS14	VCIS15	VCIS16	VCIS17	VCIS18	VCIS19	VCIS20	VCIS21	VCIS22	VCIS23	VCIS24	VCIS25	VCIS26	VCIS27	VCIS28	VCIS29	VCIS30	VCINS1	VCINS2	VCINS3	VCINS4	VCINS5	VCINS6	VCINS7
0.58_145.0607m/z	145.061	0.581233	neg	M-H	C5H10N2O3	-7.89326	94.1792	100 - 6.37 - 0.789	HMDB0250626	Cyclic Urea	Cyclic Urea		13302.3	10256	8177.95	7813.98	13798	9565.98	8511.67	12025.1	14559	11052.9	9411.86	12436.5	10692.6	9953.44	13844.1	8171.67	9924.26	9701.61	10782	11787.6	7356.93	8929.96	8813.46	8558.04	9026.79	8054.82	5216.12	6017.28	8788.56	6111.09	7452.25	9288.69	7552.06	8738.5	8731.2	8082.08	8432.85
9.15_804.5512m/z	804.551	9.14803	pos	M+H	C46H78NO8P	-3.17788	76.6313	100 - 51.3 - 14.5 - 2.96 - 0.478	HMDB0260236	1-(7Z-Hexadecenoyl)-2-(4Z,7Z,10Z,13Z,16Z,19Z-docosahexaenoyl)-sn-glycero-3-phosphocholine	1-(7Z-Hexadecenoyl)-2-(4Z,7Z,10Z,13Z,16Z,19Z-docosahexaenoyl)-sn-glycero-3-phosphocholine	Glycerophospholipids	1281856	713943	498830	241874	327250	285256	304655	260315	283834	947368	505737	579494	384647	387339	1353455	998377	909661	1058639	425926	898497	568337	714000	1524950	499908	284120	394502	437126	439774	612292	412259	1085039	1755496	1307177	697303	597313	1120840	1171568
5.32_326.2298m/z	326.23	5.31602	pos	M+H	C18H31NO4	-8.69276	82.5939	100 - 20.3 - 2.79 - 0.286	HMDB0241197	Undeca-3,6-dienoylcarnitine	Undeca-3,6-dienoylcarnitine	Fatty Acyls	13152.2	79990.7	81472.1	92372.6	99909.3	66135.1	137046	106103	122157	218126	162586	108404	120174	98323.7	84529.4	70257.6	113185	91310.9	103414	83043.5	47112	63126.8	90793.6	71448.1	109496	107968	1159.28	0	0	0	155048	73502	178521	127604	64843.2	160789	69947.4
5.32_479.2988m/z	479.299	5.31602	pos	M+H	C23H38N6O5	2.42641	82.4646	100 - 27.7 - 4.72 - 0.601	HMDB0257385	H-D-Val-Leu-Lys-pNA	Val-Leu-Lys-pNA	Carboxylic acids and derivatives	19657.6	38540.3	60847.8	53651.3	51625.8	24139.9	55191.4	72134.4	53116.5	73361.5	88940.1	74734	38508	45990.5	45736.2	42402.4	53487.9	41900.1	37895.1	40459.3	14411.2	21008	33917.3	39774.6	50617.5	35130.5	0	0	0	652.697	64192.2	32584.7	116588	56137.7	30954.7	118759	33802.7
2.96_629.2229m/z	629.223	2.95545	neg	M+FA-H	C31H36O11	-1.83314	70.3848	100 - 34.4 - 7.98 - 1.39 - 0.2	HMDB0304574	hemsleyanoside	hemsleyanoside	Furanoid lignans	0	3177.48	5872.66	1091.15	3324.98	6842.52	4153.93	5957.94	2489.36	4945.01	3542.66	5724.13	8047.75	5389.98	6936.4	5719.59	4563.15	7402.08	9487.9	4861.06	4548.36	7103.87	3390.56	6814.29	8225.98	5118.35	12248.3	10859.2	9375.96	11174.7	4916.12	4479.59	6231.32	1898.86	784.408	892.288	3809.5
8.97_181.0491m/z	181.049	8.9705	pos	M+H	C9H8O4	-2.29061	90.793	100 - 9.98 - 1.27	HMDB0011663	3-Hydroxyphenylpyruvic acid	3-Hydroxyphenylpyruvic acid	Benzene and substituted derivatives	5659.81	18616.5	23248.3	32380.1	33468.6	24844.1	20814.8	37950.7	48439.9	65808.7	40574.6	34731	27355	34477.3	33108.6	14949.9	35833.8	18626.3	27237.4	25158.4	20535.7	20168.3	23099.3	6944.77	11644.8	13435.1	354.862	8.62664	0	551.577	81849.2	11127.2	52689.4	29453.9	16378.1	36674.6	17740.8
8.97_407.2393m/z	407.239	8.9705	pos	M+H	C19H30N6O4	-2.05576	86.8143	100 - 23.2 - 3.41 - 0.374	HMDB0258096	Adenosine, 8-(butylamino)-N-cyclopentyl-	Adenosine, 8-(butylamino)-N-cyclopentyl-	Purine nucleosides	0	20889.5	25494.7	38813.3	43970.8	34553	31298.6	56452.3	63214.4	96495.5	79040.1	57913.3	58484.6	69782	49836.7	26725.6	62412.8	19225.3	52869.7	31397.3	29234.4	35016.8	36833.2	14392.3	22173.2	39793.5	0	0	0	0	112264	23622.5	67997.2	34681.8	16546.2	69299.6	39336.4
1.38_147.0434m/z	147.043	1.38457	pos	M+H	C9H6O2	-4.45703	95.1342	100 - 9.88 - 0.846	HMDB0253625	Isocoumarin	Isocoumarin	Isocoumarins and derivatives	5172.55	5140.53	14939.5	13101.2	7438.77	19532.8	1941.33	9013.42	17887.7	7626.48	8003.68	7402.82	6777.76	7328.03	4552.6	7458.56	9841.09	8541.17	7347.5	13721.4	12065.7	7798.17	10007.8	11061	11363.4	10293.4	10126.1	12769.1	5570.7	7193.09	9911.98	11789.8	11868.2	17748.2	5316.57	12065.2	8738.88
9.91_535.3230m/z	535.323	9.90862	pos	M+H	C30H46O8	-6.6493	84.7761	100 - 33.3 - 7.01 - 1.1 - 0.142	HMDB0035885	Ganoderic acid L	Ganoderic acid L	Prenol lipids	25250.9	101744	33591.7	100020	112197	57983.1	84491.3	92098.2	95251.4	228728	132295	91891.4	97306.4	72084.3	48312.4	21251.4	106234	34153.1	79364.4	40423.2	15595.4	35482.5	28538.3	26126.8	41234.1	93888.5	0	0	239.172	0	194598	18712.2	215812	93731.3	37577.8	107306	40666.7
11.29_320.8841m/z	320.884	11.2933	neg	M-H	C12H6Cl4S	-9.59594	27.3032	75 - 10.4 - 100 - 13.8 - 51.2 - 6.97 - 12.3 - 1.65 - 1.34 - 0.171	HMDB0258931	TETRASUL	TETRASUL	Thioethers	107788	45317.9	49698.6	58382.9	58013.1	50308.4	68953.4	62020.7	57248.1	48711	58604.1	55290.3	50862.1	53356.9	60604.9	55252.5	51937.2	61785.5	67086.1	46606	51735	68097.6	55202.9	55660.2	48170.1	45294	29150.3	37134.2	44518.1	58387.8	54474.7	58528.2	50418.3	47033	47096	44949.9	57514.3
11.30_178.9768m/z	178.977	11.3005	neg	M-H	C6F4O2	3.29729	93.5894	100 - 6.57 - 0.591	HMDB0303283	Potassium salts of fatty acids	Potassium salts of fatty acids		285282	171359	145729	174455	196835	163343	188014	178478	194889	166006	182143	178207	164610	196001	200006	190220	179254	167522	193643	173862	158871	207545	178325	182905	168109	149882	121077	129100	164116	162754	157800	182102	157029	174074	166794	158274	166876
4.64_225.1402m/z	225.14	4.64003	pos	M+H	C15H16N2	7.02972	94.767	100 - 17.1 - 1.38	HMDB0249393	Indoline, 1-(2-(2-pyridyl)ethyl)-	Indoline, 1-(2-(2-pyridyl)ethyl)-		4459.22	1335.06	3397.36	3322.1	1917.32	2662.28	2042.06	3745.1	3354.14	2640.12	1919.12	3440.1	1475.62	354.173	2604.63	1418.72	1036.09	799.782	3208.77	1893.77	2433.08	1520.86	4331.08	3672.63	2325.26	2723.06	1916.92	1412.09	2801.58	2961.77	1504.31	2221.52	2045.84	1136.93	2039.56	2735.17	2036.53
1.38_119.0488m/z	119.049	1.38457	pos	M+H	C8H6O	-3.26995	92.8297	100 - 8.76 - 0.542	HMDB0040549	xi-2,3-Octadiene-5,7-diyn-1-ol	xi-2,3-Octadiene-5,7-diyn-1-ol	Fatty Acyls	5829.9	5926.57	20878.7	17111.7	9939.45	17394	11454.3	11943.5	14889.7	13296	11580.3	8269.54	8142.95	5942.87	10911.5	11397.1	11183.1	11000.4	10414	16404.3	15965	11817.1	13038.6	5919.58	8026.83	18526	11875.6	10916.4	10425.7	11201.5	15950.3	18515.5	16391	18236.2	11751.8	11259.5	6077.6
2.96_618.2331m/z	618.233	2.95545	neg	M+FA-H	C34H31N5O4	-4.66531	67.8907	100 - 39.1 - 8.27 - 1.24 - 0.146	HMDB0260307	6-(Diethylamino)-N-[2-[(1R)-3-methyl-7-oxo-5,10-diazatetracyclo[7.4.0.01,12.02,6]trideca-2(6),3,8-triene-10-carbonyl]-1H-indol-5-yl]-1-benzofuran-2-carboxamide	6-(Diethylamino)-N-[2-[(1R)-3-methyl-7-oxo-5,10-diazatetracyclo[7.4.0.01,12.02,6]trideca-2(6),3,8-triene-10-carbonyl]-1H-indol-5-yl]-1-benzofuran-2-carboxamide	Indoles and derivatives	17336.3	53751.9	64664.1	25639.3	44080.2	73303.1	57170.4	65993.5	42364.7	44926.9	66301.8	74597.9	79116	54119	77496.1	59338.3	68063.9	67358.6	84957.4	68762.2	42777.3	83091.5	60355.8	70041.8	89251.9	42974.6	124811	97404.1	105599	103165	70658.1	58141.7	91102.2	24777	38266.7	19055.9	50494.5
2.59_129.0548m/z	129.055	2.59248	neg	M-H	C6H10O3	-7.2855	99.0284	100 - 6.72 - 0.807	HMDB0303902	dihydro-3-hydroxy-4,4-dimethyl- 2(3H)-Furanone	dihydro-3-hydroxy-4,4-dimethyl- 2(3H)-Furanone	Lactones	1100.98	2514.32	2555.59	3502.42	339.63	2376.98	1474.19	1870.48	2555.95	4162.32	992.218	1008.93	2706.8	1413.67	3234.65	3153.03	2774.58	4022	3135.1	2077.75	2728.63	1555.91	8383.11	770.122	3700.01	3559.64	2304.88	6364.26	1498.86	609.202	3622.58	2253.44	1120.66	1030.24	1065.9	4369.52	3235.86
11.26_118.9918m/z	118.992	11.2588	neg	M-H	C2HF5	-6.72995	98.0574	100 - 2.17	HMDB0256265	Pentafluoroethane	Pentafluoroethane	Organofluorides	20373.5	12435.1	11849.6	11674.5	12719.3	10909.7	13654	14183.5	14086.4	10356.3	10695.9	10820.5	12238.1	13210.7	15266.7	14481.4	11473.2	12113.1	16373.2	12225.3	12685.2	14229.3	13976.6	14133.5	12526.8	11589.2	8266.97	9645.19	11615.9	13793.2	10310.2	10254.1	12818.5	13397.7	10683.7	12962.3	11581.3
10.55_383.1869m/z	383.187	10.5543	neg	M+FA-H	C22H26O3	1.55769	95.1892	100 - 24.2 - 3.42 - 0.355	HMDB0257347	(8S,9S,10R,11S,13S,14S,17S)-11,17-Dihydroxy-10,13-dimethyl-17-prop-1-ynyl-9,11,12,14,15,16-hexahydro-8H-cyclopenta[a]phenanthren-3-one	11,17-Dihydroxy-10,13-dimethyl-17-prop-1-ynyl-9,11,12,14,15,16-hexahydro-8H-cyclopenta[a]phenanthren-3-one	Steroids and steroid derivatives	76644.4	99598.9	210042	142989	115002	109692	115551	151767	145456	96268.4	133170	95703.7	215081	150925	98857.9	129650	128797	195935	124798	159645	78777.4	66360.5	106668	192939	101989	167673	219112	165654	101699	98978.5	147518	137487	139987	217930	127649	158600	225821
1.38_136.0752m/z	136.075	1.38457	pos	M+H	C8H9NO	-3.65954	94.0748	100 - 9.16 - 0.578	HMDB0304423	N-benzylformamide	N-benzylformamide	Benzene and substituted derivatives	11585.3	28281.4	39246.8	40085.7	22497.7	43841.9	21727.8	31393.3	42883.9	35938.8	21404.7	28287.1	18942	15288.4	22051.3	19273.1	21693.9	19754.8	17326.8	38699.3	31093.8	26024.5	30482	29431.1	32619	34026.2	28614.3	24501.5	29998.4	28965.4	31688.1	26042.9	33301.9	46117.4	20581.7	31854.9	34897.9
0.56_112.9853m/z	112.985	0.5598	neg	M-H	C2HF3O2	-2.69339	97.6413	100 - 2.25 - 0.425	HMDB0258046	Fluoro 2,2-difluoroacetate	Fluoro 2,2-difluoroacetate		153345	164218	144031	156926	152943	153460	190598	180497	179386	159342	172563	163588	172163	177967	186622	185528	154622	173936	177713	168409	156227	187993	166533	155591	154791	150552	94787.9	109610	169801	166623	152128	161424	151460	152691	166880	162854	159623
2.79_661.2463m/z	661.246	2.79242	neg	M-H	C40H38O9	3.0619	74.0249	100 - 44 - 11.3 - 2.14 - 0.325	HMDB0030114	Kuwanon R	Kuwanon R	Diarylheptanoids	7190.48	14508.2	26622	9601.82	7670.08	21317	18047.3	24663.2	19522.5	16542.3	20802.3	9875.09	16933.6	4731.94	38712	17164.5	36200.9	19860.1	20820.8	36677.4	11609.3	65183.1	19365.4	16444.5	15376.8	14939.2	18557.6	25245.5	9093.49	27642.2	20129.5	20063.1	37412.4	1292.82	7836.57	0	16177
11.26_207.0442m/z	207.044	11.2588	neg	M+FA-H	C5H10N2O2S	-1.80784	91.1588	100 - 7.13 - 5.15 - 0.319	HMDB0031804	Methomyl	Methomyl	Carboximidic acids and derivatives	2935.93	2109	2134.95	2924.49	3473.93	1967.46	3825.45	3110.38	4390.86	3445.38	3277.49	4098.59	3637.7	2913.17	5321.48	4240.03	2995.99	4618.6	2477.83	2958.57	3502.46	4880.04	3958.99	5302.65	3243.33	3623.08	1843.29	2306.94	3219.51	3549.08	2811.25	1053.37	3315.48	2794.16	2824.95	2164.6	3425.38
2.26_195.0876m/z	195.088	2.25943	pos	M+H	C8H10N4O2	-0.176686	93.123	100 - 10.3 - 0.892	HMDB0014962	Enprofylline	Enprofylline	Imidazopyrimidines	0	638.556	0	0	0	0	0	227.807	2748.78	0	0	0	0	0	0	0	1840.95	25567.2	0	0	5280.07	0	0	0	13975.3	31582.7	0	0	0	0	17328.9	0	1064.35	21082.3	0	0	0
0.56_316.9471m/z	316.947	0.5598	neg	M-H	C14H10Cl4	2.26071	26.5635	77.6 - 11.8 - 100 - 15.2 - 48.6 - 7.3 - 10.6 - 1.57 - 0.92 - 0.128	HMDB0304640	8-O-4'-Diferulic acid	8-O-4'-Diferulic acid	Benzene and substituted derivatives	351566	381150	316758	372118	341644	357923	418454	389598	390440	344804	365174	345426	353909	373386	389060	384706	325426	354778	347915	324172	304076	364486	341445	324565	292171	296519	151318	186665	301566	307065	349935	380762	337548	358631	365484	343287	343046
1.38_123.0439m/z	123.044	1.38457	pos	M+H	C7H6O2	-1.32138	95.1854	100 - 7.72 - 0.668	HMDB0259299	Tropolone	Tropolone	Tropones	6718.66	9801.27	18675.8	17353	11831.4	15856.3	10001.3	15140	20282.3	11384.6	11533.1	13995.8	10413	6112.34	10831.1	10237	12375	10196.4	11139.8	24427.4	14776.8	16549.3	9247.7	15858.9	18328.7	22818.8	11401.8	11700.7	16304.4	14335.5	16743.7	14305.9	21123.5	22436.2	10723	18531.9	12070.3
9.14_463.3386m/z	463.339	9.14033	neg	M-H	C28H48O5	-9.28352	79.4028	100 - 31 - 5.68 - 0.767	HMDB0303382	Demissidine	Demissidine	Steroids and steroid derivatives	1668.32	15486.1	13967.2	5587.61	3045.52	5181.32	2090.64	2636.95	6025.65	7035.55	25420.6	6655.9	14240.8	8532.17	3138.05	7578.43	4116.69	19427.6	8563.86	4872.16	13867.8	3702.76	7698.3	400.079	10025.6	16638.6	48336.1	37584.2	7839.32	6855.01	9237.08	15603.9	22014.6	25300.3	16173.9	18649.4	19182.1
8.57_391.2822m/z	391.282	8.5715	neg	M-H	C24H40O4	-7.99011	89.0695	100 - 26.6 - 4.21 - 0.494	HMDB0246256	3alpha,12beta-Dihydroxy-5alpha-cholan-24-oic Acid	3alpha,12beta-Dihydroxy-5alpha-cholan-24-oic Acid	Steroids and steroid derivatives	4201.53	19868	11193.1	2174.23	7734.26	8604.5	1571.61	6041.78	3198.47	12011.5	19015.9	7481.6	11347.5	2128.44	6516.07	5340.77	1494.99	17481	5764.52	9692.93	21345.3	0	8568.53	1877.48	10226.7	14516.6	35826.6	24189.8	6962	8292.12	6229.22	5716.09	18050.7	11617.3	23111.8	18842.6	30120.1
5.21_328.2103m/z	328.21	5.20867	neg	M-H	C17H31NO5	-7.99296	84.6858	100 - 19.3 - 2.79 - 0.299	HMDB0242032	N-Lauroyl Glutamic acid	N-Lauroyl Glutamic acid	Carboxylic acids and derivatives	19983.2	17444.2	11495.2	14733.7	16427.8	11341.8	21017.1	14780	16128.4	16515	15719.4	13616.9	16169.6	15594.1	16389	14388.1	14203.3	22892.5	13740	16053.7	12330	19566.6	15594.3	16098	11808.8	10005.7	13494.7	11151	11852.3	12576.2	11362.8	10848	16682.2	16005.4	13295.9	14983.7	14706.8
[truncated: 19 more columns]
